# Supplementary material for: Feasibility Study of Multiorgan Dosiomics for Evaluating Radiation-Induced Xerostomia and Dysphagia in Head and Neck Cancer Radiotherapy
Source: Cancers (Basel). 2026 Feb 13;18(4):619. doi: 10.3390/cancers18040619 (PMC12938932; doi:10.3390/cancers18040619)
Supplement: Supplementary file 1 [file cancers-18-00619-s001.zip]

Archive with 1 entries (1 files):
- cancers-4113356-supplementary.pdf
